# Supplementary material for: Inflammatory Skin Disease Causes Anxiety Symptoms Leading to an Irreversible Course
Source: Int J Mol Sci. 2023 Mar 21;24(6):5942. doi: 10.3390/ijms24065942 (PMC10058663; doi:10.3390/ijms24065942)
Supplement: Supplementary file 1 [file ijms-24-05942-s001.zip]

Archive with 1 entries (1 files):
- ijms-2197844-supplementary.pdf
